# Supplementary material for: Advance Care Planning Conversations in Pediatric Patients with Refractory Oncologic Disease
Source: Children (Basel). 2025 Apr 8;12(4):479. doi: 10.3390/children12040479 (PMC12026240; doi:10.3390/children12040479)
Supplement: Supplementary file 1 [file children-12-00479-s001.zip]

Archive with 1 entries (1 files):
- children-3539004-supplementary.pdf
